# Supplementary material for: Genetic architecture of band neutrophil fraction in Iceland
Source: Commun Biol. 2022 Jun 1;5:525. doi: 10.1038/s42003-022-03462-1 (PMC9160026; doi:10.1038/s42003-022-03462-1)
Supplement: Supplementary file 3 — Supplementary Data 1 and 2 [file 42003_2022_3462_MOESM3_ESM.xlsx]

## Sheet: Supplementary Data 1.
Supplementary Data 1: Expression quantitative trait loci (eQTL) signals conferred by the band neutrophil fraction associated variants or by variants highly correlated with the band neutrophil fraction associated variants. Results come from foreign databases (Supplementary Data 2) and RNA sequencing of Icelanders. Loci: the loci or genomic region the variant belongs to, R2: the LD correlation betw…
Variant	loci	eQTL marker	R2	Refeference allele	Alternative allele	Effect allele	Gene transcript	P	Effect	Effect type	tissue	source*
rs724781 (chr1:153363542)	S100A9	rs1560833 (chr1:153362049)	0.998709	G	A	na	S100A12	4.46e-10	na	na	Blood	blood_vasc_metab_ceqtl
rs724781 (chr1:153363542)	S100A9	rs3014874 (chr1:153365467)	0.8667	G	A	G	S100A12	1.24e-29	0.644	beta	WBC	white_blood_cells_ceqtl
rs724781 (chr1:153363542)	S100A9	rs3014874 (chr1:153365467)	0.8667	G	A	A	S100A9	2.77e-09	-0.0853855	beta	Whole Blood	gtceqtl
rs2245425 (chr1:179889309)	TOR1AIP1	rs531814 (chr1:179918653)	0.841576	C	T	T	TOR1AIP1	8.89e-07	-0.198706	beta	Cultured fibroblasts	gtceqtl
rs2245425 (chr1:179889309)	TOR1AIP1	rs143480228 (chr1:179929416)	0.833263	CTTTGTAA	CTTTGTAA	CTTTGTAA	TOR1AIP1	7.43e-14	-0.4754	beta	Adipose	dcceqtla
rs14205 (chr1:225401942)	LBR	rs6683753 (chr1:225379473)	0.996252	T	G	T	LBR	7.48e-05	0.486	beta	WBC	white_blood_cells_ceqtl
rs138769892 (chr1:225410316)	LBR	rs79805426 (chr1:225239682)	0.942307	T	C	C	DNAH14	2.38e-38	15.975	beta	Blood	dcceqtlb
rs2036844 (chr5:126776461)	LMNB1	rs10645736 (chr5:126810012)	0.973288	C	CCTT	CCTT	LMNB1	4.23e-05	-0.103628	beta	Whole Blood	gtceqtl
rs2036844 (chr5:126776461)	LMNB1	rs2271354 (chr5:126810079)	0.973288	A	G	A	LMNB1	7.13e-271	0.4911	beta	Blood	dcceqtlb
rs2036844 (chr5:126776461)	LMNB1	chr5:126822508	0.973139	A	G	A	LMNB1	1.04e-141	257.044	zscore	Blood	eqtlgen
rs2036844 (chr5:126776461)	LMNB1	chr5:173778222	0.999795	T	C	C	CPEB4	6.99e-27	-0.879	beta	WBC	white_blood_cells_ceqtl
rs2036844 (chr5:126776461)	LMNB1	rs2594836 (chr5:173778315)	0.999539	G	A	G	CPEB4	2.83e-193	0.4224	beta	Blood	dcceqtlb
rs2036844 (chr5:126776461)	LMNB1	rs2594836 (chr5:173778315)	0.999539	G	A	A	CPEB4	9.25e-06	-0.148875	beta	Whole Blood	gtceqtl
rs757770077 (chr7:65987227)	GUSB	rs34316056 (chr7:65609821)	0.879393	t	T	T	GUSB	5.01e-26	-0.84	beta	WBC	white_blood_cells_ceqtl
rs757770077 (chr7:65987227)	GUSB	chr7:65840645	0.913453	C	A	A	GUSB	1.76e-236	330.463	zscore	Blood	eqtlgen
rs757770077 (chr7:65987227)	GUSB	chr7:65847313	0.909165	ATTTTTTTTTTTTTT	TTTTTTTTTTTTTT	TTTTTTTTTTTTTT	GUSB	2.68e-168	0.5551	beta	Blood	dcceqtlb
rs757770077 (chr7:65987227)	GUSB	rs34942108 (chr7:65854580)	0.887864	G	T	T	GUSB	2.06e-27	0.399233	beta	Whole Blood	gtceqtl
rs757770077 (chr7:65987227)	GUSB	rs13246608 (chr7:65880119)	0.914022	G	A	A	ASL	1.44e-06	0.296018	beta	Cultured fibroblasts	gtceqtl
rs757770077 (chr7:65987227)	GUSB	rs13233662 (chr7:65889028)	0.914121	G	A	A	VKORC1L1	1.15e-79	112.699	beta	Whole Blood	gtceqtl
rs757770077 (chr7:65987227)	GUSB	rs36004293 (chr7:65951525)	0.913828	t	T	T	VKORC1L1	1.64e-42	-1.074	beta	WBC	white_blood_cells_ceqtl
rs757770077 (chr7:65987227)	GUSB	chr7:65985371	0.910989	TG	TG	TG	CRCP	3.42e-11	0.4271	beta	Adipose	dcceqtla
rs757770077 (chr7:65987227)	GUSB	rs423187 (chr7:66044512)	0.90632	G	C	C	VKORC1L1	0	10.014	beta	Blood	dcceqtlb
rs757770077 (chr7:65987227)	GUSB	rs160639 (chr7:66115000)	0.837241	C	G	G	ASL	7.73e-16	0.211426	beta	LCL	grundb_adi_lcl_skin_ceqtl
rs757770077 (chr7:65987227)	GUSB	rs1818045 (chr7:66336126)	0.827089	T	C	na	TPST1	9.5e-08	na	na	SF	blood_vasc_metab_ceqtl
rs757770077 (chr7:65987227)	GUSB	rs778732 (chr7:66357373)	0.822071	C	T	T	CRCP	4.09e-07	-0.37447	beta	Esophagus Muscularis	gtceqtl
rs757770077 (chr7:65987227)	GUSB	rs778732 (chr7:66357373)	0.822071	C	T	T	CRCP	6.81e-10	-0.357189	beta	Sun Exposed Skin on Lower leg	gtceqtl
rs757770077 (chr7:65987227)	GUSB	rs778718 (chr7:66381603)	0.819642	G	A	A	CRCP	1.74e-10	-0.498372	beta	Esophagus Mucosa	gtceqtl
rs757770077 (chr7:65987227)	GUSB	rs2707832 (chr7:66671562)	0.825241	G	A	na	ASL	5.34e-45	na	na	MO	exsnp_mo_ceqtl
rs36084354 (chr19:1079960)	HMHA1	rs36084354 (chr19:1079960)	1	G	A	A	AZU1	8.13e-10	-0.1426	beta	blood	dcceqtlb
* description in supplementary table 7

## Sheet: Supplementary Data 2.
Supplementary Data 2: Sources for expression quantitative trait loci (eQTL) data shown in Supplementary Data 1.
DeCODE RNAseq — dcceqtlb
DeCODE RNAseq
Source	DeCODE RNAseq
Tissues	Whole blood
Number of Individuals	13175
Number of Genes	14248
DeCODE RNAseq — dcceqtla
DeCODE RNAseq
Source	DeCODE RNAseq
Tissues	Adipose
Number of Individuals	700
Number of Genes	9396
GTEx v8 — gtceqtl
GTEx v8External Information
Source	GTEx v8
Tissues	49 tissues
Number of Individuals	650
Number of Genes	16729
Vosa et al. — eqtlgen
Vosa et al.External Information
Title	Unraveling the polygenic architecture of complex traits using blood eQTL meta-analysis
Source	Vosa et al.
Abstract	We performed cis- and trans-expression quantitative trait locus (eQTL) analysis in blood from 31,684 individuals through the eQTLGen Consortium. We observed that cis-eQTLs can be detected for 88% of the studied genes.
Tissues	blood
Number of Individuals	31000
Number of Genes	13195
Zeller et al. (2010) — exsnp_mo_ceqtl
Zeller et al. (2010)External Information
Title	Genetics and beyond-The transcriptome of human monocytes and disease susceptibility
Source	Zeller et al. (2010)
Abstract	To get better insight into the overall variability of gene expression, we assessed the transcriptome of circulating monocytes, a key cell involved in immunity-related diseases and atherosclerosis, in 1,490 unrelated individuals and investigated its association with >675,000 SNPs and 10 common cardiovascular risk factors. Out of 12,808 expressed genes, 2,745 expression quantitative trait loci were…
Tissues	Monocytes
Number of Individuals	1490
Number of Genes	2745
Pala et al. (2017) — white_blood_cells_ceqtl
Pala et al. (2017)External Information
Title	Population- and individual-specific regulatory variation in Sardinia
Source	Pala et al. (2017)
Abstract	We combined whole-genome and transcriptome data for 624 individuals from Sardinia to identify common and rare variants that influence gene expression and splicing. We identified 21,183 expression quantitative trait loci (eQTLs) and 6,768 splicing quantitative trait loci (sQTLs), including 619 new QTLs.
Tissues	White blood cells
Number of Individuals	624
Number of Genes	7679
Franzen et al. (2016) — blood_vasc_metab_ceqtl
Franzen et al. (2016)External Information
Title	Cardiometabolic Risk Loci Share Downstream Cis- and Trans-Gene Regulation Across Tissues and Diseases
Source	Franzen et al. (2016)
Abstract	In the Stockholm-Tartu Atherosclerosis Reverse Networks Engineering Task study (STARNET), we recruited 600 well-characterized CAD patients, genotyped DNA (6,245,505 DNA variant calls with minor allele frequency >5%), and sequenced RNA isolated from blood, atherosclerotic-lesion-free internal mammary artery (MAM), atherosclerotic aortic root (AOR), subcutaneous fat (SF), visceral abdominal fat (VA…
Tissues	blood and six vascular and metabolic tissues
Number of Individuals	600
Number of Genes	1823
Grundberg et al. (2016) — grundb_adi_lcl_skin_ceqtl
Grundberg et al. (2016)External Information
Title	Mapping cis- and trans-regulatory effects across multiple tissues in twins
Source	Grundberg et al. (2016)
Abstract	We designed the MuTHER project (Multiple Tissue Human Expression Resource) to develop a major resource of detailed genomic and transcriptome data from three disease-relevant tissues (adipose, lymphoblastoid cell lines (LCLs) and skin) originating from a cohort of 856 deeply phenotyped twins. In total, 856 female twins (154 monozygotic twin pairs, 232 dizygotic twin pairs and 84 singletons) aged 3…
Tissues	Adipose, lymphocyte cell lines, skin
Number of Individuals	777
Number of Genes	3215
